# Supplementary material for: Rotating Night Shifts and Physical Well-Being in Nurses: Cross-Sectional Associations Consistent with a Sleep Quality Pathway
Source: Nurs Rep. 2026 Jan 8;16(1):19. doi: 10.3390/nursrep16010019 (PMC12845087; doi:10.3390/nursrep16010019)
Supplement: Supplementary file 1 [file nursrep-16-00019-s001.zip]

Archive with 1 entries (1 files):
- nursrep-4004037-supplementary.pdf
